# Supplementary material for: Molecularly Imprinted Membranes: Dual@MIPs@mbr for On-Site Detection of CA 19-9
Source: Sensors (Basel). 2025 Dec 3;25(23):7363. doi: 10.3390/s25237363 (PMC12694677; doi:10.3390/s25237363)
Supplement: Supplementary file 1 [file sensors-25-07363-s001.zip]

Archive with 1 entries (1 files):
- sensors-3974429-supplementary.pdf
